# Supplementary material for: Randomized controlled trial on improving pesticide label interpretation among farmers in Akkar Governorate, Lebanon: The impact of a whatsapp-delivered educational video
Source: PLoS One. 2025 Sep 18;20(9):e0331842. doi: 10.1371/journal.pone.0331842 (PMC12445491; doi:10.1371/journal.pone.0331842)
Supplement: S1 Data — These supplementary materials are essential for evaluating the study methodology and support the reproducibility and transparency of the research. (CSV) [file pone.0331842.s004.csv]

VAR00001	Group	Age	Experience	Gender	Education	Safety_training	Site_practicing	Previous_episodes	Handlig_pre	Konwledge_pre	Awareness_pre	Safety_pre	Handling_post	Konwledge_post	Awareness_post	Safety_post
1.00	Video	45.00	5.00	Female	School	No	Greenhouses	Yes	35.00	92.00	40.00	44.00	50.00	92.00	50.00	52.00
3.00	Control	45.00	15.00	Male	School	Yes	Both	No	65.00	92.00	80.00	68.00	70.00	92.00	80.00	68.00
5.00	Control	25.00	5.00	Male	School	No	Open field	Yes	30.00	56.00	20.00	36.00	35.00	48.00	20.00	36.00
7.00	Traditional	45.00	5.00	Female	School	No	Open field	No	35.00	60.00	30.00	40.00	25.00	88.00	40.00	56.00
9.00	Video	37.00	15.00	Male	University	No	Open field	No	45.00	76.00	80.00	56.00	50.00	92.00	100.00	100.00
11.00	Traditional	65.00	35.00	Male	School	No	Open field	No	35.00	76.00	30.00	40.00	40.00	92.00	60.00	56.00
13.00	Video	55.00	15.00	Male	School	No	Open field	No	40.00	62.00	70.00	60.00	45.00	68.00	70.00	72.00
15.00	Control	55.00	25.00	Male	School	No	Open field	No	30.00	92.00	30.00	48.00	25.00	90.00	30.00	48.00
17.00	Traditional	55.00	25.00	Male	School	Yes	Both	No	50.00	80.00	40.00	60.00	40.00	94.00	60.00	84.00
19.00	Traditional	35.00	5.00	Male	School	No	Both	No	50.00	64.00	100.00	52.00	40.00	60.00	50.00	48.00
21.00	Video	35.00	15.00	Male	School	No	Both	No	35.00	60.00	50.00	36.00	45.00	72.00	60.00	60.00
23.00	Video	35.00	35.00	Male	School	No	Both	No	40.00	52.00	30.00	52.00	70.00	68.00	70.00	68.00
25.00	Control	45.00	25.00	Male	School	No	Greenhouses	No	40.00	56.00	60.00	56.00	45.00	50.00	60.00	60.00
27.00	Traditional	55.00	25.00	Male	School	No	Both	Yes	40.00	66.00	40.00	20.00	30.00	48.00	40.00	28.00
29.00	Control	55.00	15.00	Female	School	Yes	Open field	No	30.00	68.00	20.00	44.00	45.00	52.00	50.00	24.00
31.00	Video	55.00	15.00	Male	School	No	Both	No	30.00	84.00	30.00	40.00	30.00	86.00	30.00	56.00
33.00	Control	55.00	15.00	Male	University	No	Open field	No	60.00	66.00	40.00	48.00	65.00	66.00	40.00	52.00
35.00	Traditional	65.00	35.00	Female	Illiterate	Yes	Open field	Yes	25.00	40.00	30.00	20.00	30.00	56.00	30.00	28.00
37.00	Traditional	45.00	5.00	Male	School	No	Both	Yes	45.00	64.00	50.00	48.00	45.00	84.00	70.00	68.00
39.00	Control	45.00	25.00	Male	School	Yes	Open field	No	80.00	96.00	50.00	68.00	25.00	96.00	50.00	72.00
41.00	Traditional	25.00	5.00	Male	University	Yes	Open field	No	60.00	92.00	10.00	44.00	55.00	100.00	60.00	92.00
43.00	Control	45.00	25.00	Female	School	No	Open field	Yes	30.00	84.00	20.00	44.00	25.00	70.00	30.00	56.00
45.00	Video	45.00	15.00	Male	School	No	Greenhouses	No	30.00	72.00	60.00	60.00	30.00	84.00	90.00	76.00
47.00	Video	55.00	15.00	Male	School	No	Open field	No	30.00	74.00	60.00	68.00	60.00	80.00	40.00	88.00
49.00	Control	65.00	15.00	Male	School	No	Open field	No	55.00	72.00	60.00	76.00	65.00	80.00	60.00	76.00
51.00	Control	65.00	25.00	Male	University	No	Open field	No	50.00	66.00	50.00	64.00	55.00	66.00	40.00	64.00
53.00	Control	45.00	5.00	Male	School	Yes	Open field	No	30.00	64.00	50.00	48.00	25.00	76.00	50.00	48.00
55.00	Video	35.00	5.00	Male	School	No	Open field	No	25.00	44.00	30.00	48.00	45.00	76.00	60.00	68.00
57.00	Traditional	65.00	35.00	Male	School	Yes	Open field	No	35.00	52.00	40.00	40.00	55.00	80.00	50.00	60.00
59.00	Traditional	55.00	15.00	Male	School	No	Open field	No	30.00	44.00	80.00	56.00	35.00	52.00	80.00	52.00
61.00	Control	45.00	15.00	Female	School	No	Open field	Yes	30.00	42.00	20.00	52.00	30.00	44.00	20.00	44.00
63.00	Video	25.00	5.00	Male	University	Yes	Both	No	55.00	92.00	50.00	64.00	60.00	100.00	100.00	100.00
65.00	Video	55.00	35.00	Female	Illiterate	No	Both	Unsure	30.00	32.00	0.00	16.00	50.00	38.00	20.00	36.00
67.00	Traditional	45.00	25.00	Male	School	No	Both	No	15.00	60.00	20.00	16.00	20.00	60.00	50.00	40.00
69.00	Video	65.00	35.00	Male	School	No	Open field	No	35.00	48.00	50.00	60.00	35.00	58.00	80.00	72.00
71.00	Video	35.00	15.00	Male	School	No	Open field	No	15.00	60.00	50.00	40.00	25.00	68.00	40.00	68.00
73.00	Video	35.00	5.00	Male	School	No	Both	No	10.00	20.00	60.00	48.00	30.00	48.00	50.00	64.00
75.00	Control	65.00	25.00	Female	School	No	Greenhouses	Yes	40.00	62.00	10.00	8.00	70.00	60.00	40.00	36.00
77.00	Traditional	35.00	15.00	Male	School	No	Open field	No	50.00	76.00	50.00	40.00	55.00	92.00	70.00	60.00
79.00	Video	55.00	25.00	Male	School	No	Open field	No	40.00	68.00	60.00	60.00	55.00	64.00	50.00	64.00
81.00	Control	65.00	25.00	Male	School	No	Open field	No	65.00	92.00	90.00	60.00	20.00	92.00	90.00	56.00
83.00	Control	55.00	35.00	Male	School	No	Greenhouses	No	25.00	76.00	20.00	52.00	20.00	88.00	20.00	52.00
85.00	Traditional	55.00	35.00	Male	School	No	Open field	Unsure	40.00	34.00	10.00	28.00	50.00	26.00	10.00	28.00
87.00	Traditional	65.00	35.00	Male	School	No	Both	Yes	65.00	84.00	10.00	52.00	65.00	92.00	30.00	60.00
89.00	Control	45.00	15.00	Male	School	No	Both	No	50.00	80.00	20.00	56.00	45.00	80.00	20.00	56.00
91.00	Video	55.00	25.00	Male	School	No	Greenhouses	Yes	40.00	100.00	30.00	36.00	50.00	100.00	80.00	76.00
93.00	Traditional	25.00	15.00	Male	University	No	Open field	No	85.00	100.00	100.00	72.00	25.00	100.00	100.00	100.00
95.00	Control	65.00	15.00	Male	School	No	Open field	No	65.00	56.00	60.00	44.00	50.00	60.00	60.00	52.00
97.00	Control	25.00	5.00	Male	School	No	Open field	No	40.00	60.00	30.00	60.00	40.00	78.00	30.00	56.00
99.00	Video	55.00	15.00	Male	School	No	Both	Unsure	25.00	32.00	0.00	36.00	40.00	52.00	20.00	56.00
101.00	Traditional	55.00	15.00	Male	School	No	Both	No	45.00	88.00	40.00	68.00	50.00	96.00	70.00	80.00
103.00	Control	55.00	15.00	Male	School	Yes	Both	No	55.00	76.00	50.00	36.00	60.00	72.00	60.00	40.00
105.00	Traditional	45.00	25.00	Male	School	Yes	Open field	No	60.00	54.00	60.00	100.00	45.00	66.00	60.00	100.00
107.00	Video	55.00	15.00	Male	School	No	Open field	No	35.00	60.00	40.00	40.00	45.00	78.00	40.00	48.00
109.00	Control	45.00	15.00	Male	School	No	Open field	No	15.00	60.00	30.00	32.00	15.00	60.00	30.00	32.00
111.00	Video	45.00	15.00	Male	School	No	Both	Yes	45.00	84.00	30.00	68.00	55.00	100.00	100.00	96.00
113.00	Control	25.00	5.00	Male	School	No	Greenhouses	No	10.00	68.00	30.00	32.00	20.00	68.00	30.00	32.00
115.00	Traditional	35.00	5.00	Female	University	No	Open field	No	65.00	60.00	40.00	36.00	35.00	90.00	100.00	88.00
117.00	Video	45.00	15.00	Male	School	No	Open field	Yes	60.00	64.00	50.00	56.00	60.00	72.00	50.00	68.00
119.00	Video	55.00	15.00	Male	School	No	Open field	No	55.00	76.00	40.00	48.00	55.00	92.00	50.00	60.00
121.00	Traditional	35.00	15.00	Male	School	Yes	Both	Yes	75.00	68.00	80.00	68.00	55.00	92.00	80.00	84.00
123.00	Traditional	35.00	15.00	Male	School	No	Open field	No	65.00	74.00	70.00	64.00	25.00	100.00	80.00	84.00
125.00	Control	25.00	5.00	Male	School	Yes	Greenhouses	No	15.00	52.00	30.00	44.00	10.00	44.00	30.00	44.00
127.00	Traditional	45.00	5.00	Male	School	No	Greenhouses	No	30.00	44.00	70.00	32.00	35.00	34.00	60.00	36.00
129.00	Video	55.00	15.00	Male	School	No	Both	No	40.00	54.00	20.00	60.00	50.00	72.00	50.00	88.00
131.00	Control	65.00	15.00	Male	School	No	Both	No	5.00	12.00	50.00	32.00	5.00	10.00	40.00	40.00
133.00	Video	65.00	25.00	Male	School	Yes	Open field	No	60.00	80.00	60.00	64.00	55.00	84.00	60.00	80.00
135.00	Traditional	55.00	15.00	Male	School	No	Open field	No	65.00	68.00	20.00	44.00	60.00	84.00	40.00	68.00
137.00	Video	55.00	25.00	Male	School	No	Open field	No	25.00	68.00	20.00	40.00	45.00	84.00	50.00	64.00
139.00	Traditional	25.00	5.00	Male	School	Yes	Greenhouses	No	45.00	74.00	50.00	44.00	45.00	90.00	80.00	64.00
141.00	Control	55.00	5.00	Male	School	No	Greenhouses	No	20.00	78.00	10.00	44.00	30.00	68.00	10.00	44.00
143.00	Control	55.00	35.00	Male	School	No	Open field	No	40.00	60.00	50.00	44.00	35.00	60.00	50.00	48.00
145.00	Traditional	55.00	15.00	Male	School	No	Open field	No	25.00	44.00	50.00	12.00	35.00	52.00	50.00	32.00
147.00	Video	35.00	5.00	Male	School	Yes	Open field	No	35.00	58.00	40.00	44.00	50.00	62.00	50.00	68.00
149.00	Traditional	55.00	25.00	Male	School	No	Open field	No	40.00	72.00	50.00	56.00	35.00	76.00	50.00	64.00
151.00	Traditional	65.00	35.00	Male	School	No	Open field	No	55.00	52.00	40.00	44.00	50.00	76.00	60.00	64.00
153.00	Control	35.00	15.00	Male	School	No	Open field	No	25.00	48.00	50.00	28.00	20.00	44.00	50.00	40.00
155.00	Control	55.00	5.00	Female	School	No	Open field	Yes	25.00	50.00	20.00	40.00	20.00	50.00	20.00	44.00
157.00	Traditional	35.00	15.00	Female	School	No	Open field	Yes	50.00	78.00	30.00	36.00	45.00	76.00	50.00	56.00
159.00	Traditional	55.00	5.00	Male	School	No	Open field	No	50.00	34.00	70.00	52.00	60.00	74.00	80.00	68.00
161.00	Video	25.00	5.00	Male	School	No	Greenhouses	No	40.00	76.00	30.00	28.00	45.00	92.00	50.00	68.00
163.00	Video	25.00	5.00	Male	School	No	Open field	No	30.00	48.00	20.00	36.00	35.00	64.00	40.00	48.00
165.00	Control	25.00	5.00	Male	School	No	Open field	Yes	25.00	64.00	20.00	56.00	25.00	70.00	30.00	64.00
167.00	Video	55.00	5.00	Male	School	No	Open field	No	30.00	56.00	50.00	52.00	50.00	100.00	80.00	72.00
169.00	Control	45.00	15.00	Female	School	Yes	Open field	Yes	65.00	60.00	50.00	76.00	70.00	60.00	50.00	80.00
171.00	Video	35.00	5.00	Male	School	No	Open field	No	55.00	64.00	40.00	48.00	15.00	76.00	60.00	100.00
173.00	Video	35.00	5.00	Male	University	Yes	Open field	No	55.00	64.00	60.00	56.00	50.00	80.00	100.00	84.00
175.00	Control	45.00	25.00	Male	School	Yes	Greenhouses	Yes	30.00	46.00	40.00	52.00	20.00	52.00	40.00	52.00
177.00	Traditional	65.00	15.00	Male	School	No	Open field	No	45.00	80.00	60.00	72.00	45.00	94.00	90.00	88.00
179.00	Traditional	25.00	5.00	Male	School	No	Greenhouses	No	20.00	68.00	30.00	48.00	45.00	84.00	60.00	76.00
181.00	Traditional	35.00	15.00	Male	School	Yes	Greenhouses	Yes	30.00	64.00	40.00	52.00	35.00	76.00	60.00	92.00
183.00	Traditional	45.00	15.00	Male	School	No	Greenhouses	No	35.00	80.00	60.00	44.00	25.00	72.00	50.00	56.00
185.00	Control	55.00	25.00	Male	School	No	Greenhouses	No	20.00	44.00	30.00	36.00	10.00	36.00	30.00	44.00
187.00	Traditional	55.00	15.00	Female	School	No	Open field	No	25.00	64.00	40.00	28.00	25.00	76.00	60.00	48.00
189.00	Video	55.00	35.00	Male	School	No	Both	Yes	30.00	74.00	50.00	64.00	40.00	74.00	60.00	72.00
191.00	Traditional	45.00	25.00	Male	School	No	Greenhouses	No	50.00	92.00	60.00	40.00	40.00	92.00	60.00	68.00
193.00	Control	25.00	5.00	Male	School	No	Greenhouses	No	40.00	66.00	10.00	48.00	35.00	60.00	10.00	48.00
195.00	Traditional	25.00	5.00	Male	University	Yes	Both	No	35.00	82.00	50.00	36.00	35.00	100.00	90.00	76.00
197.00	Video	25.00	5.00	Male	School	No	Open field	No	45.00	54.00	30.00	20.00	50.00	76.00	60.00	64.00
199.00	Control	45.00	15.00	Male	School	No	Both	No	50.00	84.00	100.00	68.00	40.00	80.00	100.00	68.00
201.00	Traditional	25.00	5.00	Male	University	Yes	Both	No	30.00	56.00	40.00	48.00	40.00	72.00	60.00	72.00
203.00	Video	35.00	15.00	Male	University	No	Both	No	40.00	52.00	100.00	68.00	60.00	84.00	100.00	100.00
205.00	Control	25.00	5.00	Male	School	No	Open field	No	25.00	52.00	40.00	20.00	20.00	48.00	40.00	24.00
207.00	Control	25.00	5.00	Male	University	No	Greenhouses	No	40.00	82.00	40.00	64.00	35.00	78.00	40.00	80.00
209.00	Video	55.00	25.00	Male	School	No	Open field	No	50.00	100.00	80.00	56.00	60.00	100.00	80.00	96.00
